# Supplementary material for: Evaluation of Tannin Extracts, Leonardite and Tributyrin Supplementation on Diarrhoea Incidence and Gut Microbiota of Weaned Piglets
Source: Animals (Basel). 2021 Jun 6;11(6):1693. doi: 10.3390/ani11061693 (PMC8229630; doi:10.3390/ani11061693)
Supplement: Supplementary file 1 [file animals-11-01693-s001.zip]

Archive with 1 entries (1 files):
- animals-1201580-supplementary.pdf
